# Supplementary material for: Phytogenically Synthesized Zinc Oxide Nanoparticles (ZnO-NPs) Potentially Inhibit the Bacterial Pathogens: In Vitro Studies
Source: Toxics. 2023 May 10;11(5):452. doi: 10.3390/toxics11050452 (PMC10221642; doi:10.3390/toxics11050452)
Supplement: Supplementary file 1 [file toxics-11-00452-s001.zip]

Archive with 1 entries (1 files):
- toxics-2362401-supplementary.pdf
